# Supplementary material for: Evolution of a cluster of innate immune genes (β-defensins) along the ancestral lines of chicken and zebra finch
Source: Immunome Res. 2010 Apr 1;6:3. doi: 10.1186/1745-7580-6-3 (PMC3161384; doi:10.1186/1745-7580-6-3)
Supplement: Additional file 1 — Contigs and singleton reads of defensin genes obtained from zebra finch. Supplemental FASTA file. [file 1745-7580-6-3-S1.FAS]

>lcl|ECD8X8N02F7HK9 bases 5 to 106
GGTTCCAGCTCTCCTAACCAGGTCTCCTGTCCCCTTTCCCCAGCAGCCAG
AGGCCGTTCAGACACGCAGCAGTGCAGAAGCAGCCGTGGCCACTGCCGGA
GG
>ContigAll_06832 34 reads, 192 bases
AATCCTCCAAAGTGACAGCTCCCTCCTCTACAGAGAAACATTTCCCTCCG
GGGCGAAGACAAACCTGGAGAAACCTGGAGTGCCAAGAAGAGGAAAGAAA
AGAGCAGGTAAAGGATCTTCATGGYTGAGGATGTGCTGTGGCACAGGTAT
CAGGTCAGCCTTGAAGCCAAACAAGACTTGCTCTTGGTCCCT
>ContigAll_17529 9 reads, 107 bases
CCCATCCACCTGATTAAAGTTGGACGTTGCTTTGGGTTCCGCTCCTGCTG
CAAATCGCCATGGAACGTAAAAGAAGTTGATGAGCCGTTCATTGAAGAGT
AAAGAAA
>ContigAll_00668 646 reads, 663 bases
TTCTTTAGGTTTAAGAAAACCTTTATTTTCATGTGTGAATAAAATAATAA
TATATATATTGCTTCACATCCTCCAAGAGCTGCATGAACCTGATGTGATT
GAACCTCCAAACACCCCTGTGAGGTAGGCTGGAATAGGTGGCCAAGGAGC
CAAAGTGGCTTGAGTATTAAAAGCAAAAAGGGAGTGACTTCAGCGAGGAA
AAACCCGGATCTCCAGAAGCGGTGTGCTAACAGGACATGCCCTCTGGAAG
CTTCTTTTAAAGCTCATTTGCAGGAGGCTTTAGCTAGAGGAGGAATCCAT
GAAAATCAGCTCCTCAAGGCAGTGGAAATGTTGCTGGTCCGAGGGCTCTG
ATCCAGAAAAGCCTTTTCTTCTTACTCTGCCAAAATCTTGGAGCAGCAGT
TGAGCAGCCCCCCGTGGCACGTCCCTGTGGCGGCGAAGGTGGGTGGGCAC
GCCCCAGCACGGCAGAATCTTCCCTGGCTCCGGCACTCGACAGTGTCAGC
AAAAAGAGGGTCTGCAGAACCTGAAGTAGCCTGGAAGAGGAGGAGGAAGA
CAGCGAAGAGCAGGTAGAGGATCTTCATGGCTGTCAGTTGCTGGTGGATT
GTGAGGTCCTGAAAAGCACCTGAAAGACCAATGGTGGCTGAAGCTGGAAC
TTAAACCCGCGTC
>ContigAll_00265 1591 reads, 514 bases
TTCTTTGTTGGTTTCACAAGAACTTGCTTTTATTAGAATAGCAACTGCAA
ATATCTTTATTGGACAAGAACTCCTCCTCAGATGTTCCTGTGCTCCTGGG
GGCCTCCACCCCTATGGGAAAGGTTCCCCAGGGCACCGAGGACAGGATCC
ATCGATATCAAAAGATGGGGGATGTCTCAGATGTCCAGAGCTCTTGTCTG
AGTGGTCAGTGAGGTGCCAGATTTAGGAGCTGGGGGTCCATTTGCAGCAT
CTTAGCTTCCCACCACGGCAGGTCCCGATGTCAACCAGAGGAGCAGAGCA
GGGCACGAAGGAGCAGGAGCCCCGGCTCTGCCGGCATGCGAGGGTGTCAG
CGGTTTCCTGGCTGTAAGCTGGAGCAGCCTGGAAGAGGAAGAAGAGAACA
GCGACGAGGAAGAAAAGGATCCTCATGACTGCAGCTGGCAGCAAGGCAGC
TTTGGCAGGGATGGAGACAACACCAGTGTGAACAGAAGCTGTCTGMCCCC
GCGTCGGATGCGTT
>lcl|ECD8X8N02J109C bases 5 to 106
GGTTCCAGCTCTCCTAACCAGGTCTCCTGTCCCCTTTCCCCAGCAGCCAG
AGGCCGTTCAGACACGCAGCAGTGCAGAAGCAGCCGTGGCCACTGCCGGA
GG
>lcl|ECEO6ZX01A7EO5 bases 30 to 95
CAAAGCTGCCTTGCTGCCAGCTGCAGTCATGAGGATCCTTTTCTTCCTCG
TCGCTGTTCTCTTCTT
>lcl|ECEO6ZX01A9ATB bases 29 to 94
CAAAGCTGCCCTGCTGCCAGCTGCAGTCATGAGGATCCTTTTCTTCCTCG
TCGCTGTTCTCTTCTT
>lcl|ECEO6ZX01AIH95 bases 30 to 95
CAAAGCTGCCTTGCTGCCAGCTGCAGTCATGAGGATCCTTTTCTTCCTCG
TCGCTGTTCTCTTCTT
>lcl|ECEO6ZX01APVWF bases 29 to 94
CAAAGCTGCCTTGCTGCCAGCTGCAGTCATGAGGATCCTTTTCTTCCTCG
TCGCTGTTCTCTTCTT
>lcl|ECEO6ZX01ARZU3 bases 29 to 94
CAAAGCTGCCTTGCTGCCAGCTGCAGTCATGAGGATCCTTTTCTTCCTCG
TCGCTGTTCTCTTCTT
>lcl|ECEO6ZX01AUQ2C bases 5 to 74
TCAGCGGTTTCCTGGCTGTAAGCTGGAGCAGCCGGGAAGAGGAAGAAGAG
AACAGCGACGAGGAAGAAAA
>lcl|ECEO6ZX01AWCFN bases 29 to 94
CAAAGCTGCCCTGCTGCCAGCTGCAGTCATGAGGATCCTTTTCTTCCTCG
TCGCTGTTCTCTTCTT
>lcl|ECEO6ZX01AX15W bases 5 to 100
GTCTCCATACCCTAGCCAAAAGCTGCCCTGCNGCCAGCTGACAGTTCAAT
GAGGATCCTTTTCTCCTCGTCGCTGTTCTCTTCTTCCTCTTCCAGG
>lcl|ECEO6ZX01B048J bases 35 to 96
GCTGCCTTGCTGCCAGCTGCAGTCATGAGGATCCTTTTCTTCCTCGTCGC
TGTTCTCTTCTT
>lcl|ECEO6ZX01B04ID bases 29 to 94
CAAAGCTGCCTTGCTGCCAGCTGCAGTCATGAGGATCCTTTTCTTCCTCG
TCGCTGTTCTCTTCTT
>lcl|ECEO6ZX01B0HUK bases 30 to 95
CAAAGCTGCCCTGCTGCCAGCTGCAGTCATGAGGATCCTTTTCTTCCTCG
TCGCTGTTCTCTTCTT
>lcl|ECEO6ZX01B0PXO bases 29 to 94
CAAAGCTGCCTTGCTGCCAGCTGCAGTCATGAGGATCCTTTTCTTCCTCG
TCGCTGTTCTCTTCTT
>lcl|ECEO6ZX01B14ZS bases 29 to 94
CAAAGCTGCCTTGCTGCCAGCTGCAGTCATGAGGATCCTTTTCTTCCTCG
TCGCTGTTCTCTTCTT
>lcl|ECEO6ZX01B20ON bases 29 to 94
CAAAGCTGCCTTGCTGCCAGCTGCAGTCATGAGGATCCTTTTCTTCCTCG
TCGCTGTTCTCTTCTT
>lcl|ECEO6ZX01B3J0O bases 14 to 101
CACGAAGGAGCAGGAGCCCCGGCTCTGCCGGCATGCGNGGGTGTCAGCGG
TTTCCTGGCTGGAAGCTGGANCAGCCTGGAAGAGGAAG
>lcl|ECEO6ZX01B4IF3 bases 30 to 95
CAAAGCTGCCCTGCTGCCAGCTGCAGTCATGAGGATCCTTTTCTTCCTCG
TCGCTGTTCTCTTCTT
>lcl|ECEO6ZX01B6KV6 bases 30 to 95
CAAAGCTGCCTTGCTGCCAGCTGCAGTCATGAGGATCCTTTTCTTCCTCG
TCGCTGTTCTCTTCTT
>lcl|ECEO6ZX01BAE6F bases 30 to 95
CAAAGCTGCCCTGCTGCCAGCTGCAGTCATGAGGATCCTTTTCTTCCTCG
TCGCTGTTCTCTTCTT
>lcl|ECEO6ZX01BBCIM bases 31 to 96
CAAAGCTGCCCTGCTGCCAGCTGCAGTCATGAGGATCCTTTTCTTCCTCG
TCGCTGTTCTCTTCTT
>lcl|ECEO6ZX01BCKDR bases 29 to 94
CAAAGCTGCCTTGCTGCCAGCTGCAGTCATGAGGATCCTTTTCTTCCTCG
TCGCTGTTCTCTTCTT
>lcl|ECEO6ZX01BCYKN bases 30 to 95
CAAAGCTGCCTTGCTGCCAGCTGCAGTCATGAGGATCCTTTTCTTCCTCG
TCGCTGTTCTCTTCTT
>lcl|ECEO6ZX01BDQPQ bases 29 to 94
CAAAGCTGCCTTGCTGCCAGCTGCAGTCATGAGGATCCTTTTCTTCCTCG
TCGCTGTTCTCTTCTT
>lcl|ECEO6ZX01BETWI bases 30 to 95
CAAAGCTGCCTTGCTGCCAGCTGCAGTCATGAGGATCCTTTTCTTCCTCG
TCGCTGTTCTCTTCTT
>lcl|ECEO6ZX01BHWPA bases 30 to 95
CAAAGCTGCCTTGCTGCCAGCTGCAGTCATGAGGATCCTTTTCTTCCTCG
TCGCTGTTCTCTTCTT
>lcl|ECEO6ZX01BO4L2 bases 5 to 74
TCAGCGGTTTCCTGGCTGTAAGCTGGAGCAGCCGGGAAGAGGAAGAAGAG
AACAGCGACGAGGAAGAAAA
>lcl|ECEO6ZX01BO9U4 bases 30 to 95
CAAAGCTGCCCTGCTGCCAGCTGCAGTCATGAGGATCCTTTTCTTCCTCG
TCGCTGTTCTCTTCTT
>lcl|ECEO6ZX01BTCS7 bases 29 to 94
CAAAGCTGCCTTGCTGCCAGCTGCAGTCATGAGGATCCTTTTCTTCCTCG
TCGCTGTTCTCTTCTT
>lcl|ECEO6ZX01BTXMF bases 30 to 95
CAAAGCTGCCTTGCTGCCAGCTGCAGTCATGAGGATCCTTTTCTTCCTCG
TCGCTGTTCTCTTCTT
>lcl|ECEO6ZX01BUIRF bases 30 to 95
CAAAGCTGCCTTGCTGCCAGCTGCAGTCATGAGGATCCTTTTCTTCCTCG
TCGCTGTTCTCTTCTT
>lcl|ECEO6ZX01BVM39 bases 29 to 94
CAAAGCTGCCTTGCTGCCAGCTGCAGTCATGAGGATCCTTTTCTTCCTCG
TCGCTGTTCTCTTCTT
>lcl|ECEO6ZX01BVTJD bases 29 to 94
CAAAGCTGCCTTGCTGCCAGCTGCAGTCATGAGGATCCTTTTCTTCCTCG
TCGCTGTTCTCTTCTT
>lcl|ECEO6ZX01BVVW7 bases 35 to 100
CAAAGCTGCCTTGCTGCCAGCTGCAGTCATGAGGATCCTTTTCTTCCTCG
TCGCTGTTCTCTTCTT
>lcl|ECEO6ZX01C05VV bases 30 to 95
CAAAGCTGCCTTGCTGCCAGCTGCAGTCATGAGGATCCTTTTCTTCCTCG
TCGCTGTTCTCTTCTT
>lcl|ECEO6ZX01C09YY bases 5 to 94
CCAGAGGAGCAGAGCAGGGCACGAAAGGAGCAGGAGCCCCGGCTCTGCCG
GAAAACAATGCGAGGGTGTCAGCGGTTTCCTGGCTGTAAG
>lcl|ECEO6ZX01C2EVP bases 35 to 95
CAGGACCTCACATCCACCAGCAGCTGCAGCCATGAAGATCCTCTACCTGC
TCTTCGCTGTT
>lcl|ECEO6ZX01C3Q2U bases 30 to 95
CAAAGCTGCCTTGCTGCCAGCTGCAGTCATGAGGATCCTTTTCTTCCTCG
TCGCTGTTCTCTTCTT
>lcl|ECEO6ZX01C3VJH bases 31 to 96
CAAAGCTGCCTTGCTGCCAGCTGCAGTCATGAGGATCCTTTTCTTCCTCG
TCGCTGTTCTCTTCTT
>lcl|ECEO6ZX01C4NN6 bases 30 to 95
CAAAGCTGCCTTGCTGCCAGCTGCAGTCATGAGGATCCTTTTCTTCCTCG
TCGCTGTTCTCTTCTT
>lcl|ECEO6ZX01C74O7 bases 30 to 95
CAAAGCTGCCTTGCTGCCAGCTGCAGTCATGAGGATCCTTTTCTTCCTCG
TCGCTGTTCTCTTCTT
>lcl|ECEO6ZX01C7DTD bases 29 to 94
CAAAGCTGCCTTGCTGCCAGCTGCAGTCATGAGGATCCTTTTCTTCCTCG
TCGCTGTTCTCTTCTT
>lcl|ECEO6ZX01C8BCQ bases 28 to 93
CAAAGCTGCCCTGCTGCCAGCTGCAGTCATGAGGATCCTTTTCTTCCTCG
TCGCTGTTCTCTTCTT
>lcl|ECEO6ZX01C9R98 bases 30 to 95
CAAAGCTGCCTTGCTGCCAGCTGCAGTCATGAGGATCCTTTTCTTCCTCG
TCGCTGTTCTCTTCTT
>lcl|ECEO6ZX01C9WWN bases 29 to 94
CAAAGCTGCCTTGCTGCCAGCTGCAGTCATGAGGATCCTTTTCTTCCTCG
TCGCTGTTCTCTTCTT
>lcl|ECEO6ZX01CARFJ bases 30 to 95
CAAAGCTGCCTTGCTGCCAGCTGCAGTCATGAGGATCCTTTTCTTCCTCG
TCGCTGTTCTCTTCTT
>lcl|ECEO6ZX01CBVO8 bases 30 to 95
CAAAGCTGCCTTGCTGCCAGCTGCAGTCATGAGGATCCTTTTCTTCCTCG
TCGCTGTTCTCTTCTT
>lcl|ECEO6ZX01CC1SM bases 29 to 94
CAAAGCTGCCTTGCTGCCAGCTGCAGTCATGAGGATCCTTTTCTTCCTCG
TCGCTGTTCTCTTCTT
>lcl|ECEO6ZX01CC5G0 bases 29 to 94
CAAAGCTGCCTTGCTGCCAGCTGCAGTCATGAGGATCCTTTTCTTCCTCG
TCGCTGTTCTCTTCTT
>lcl|ECEO6ZX01CCR3I bases 30 to 95
CAAAGCTGCCTTGCTGCCAGCTGCAGTCATGAGGATCCTTTTCTTCCTCG
TCGCTGTTCTCTTCTT
>lcl|ECEO6ZX01CHN33 bases 29 to 94
CAAAGCTGCCTTGCTGCCAGCTGCAGTCATGAGGATCCTTTTCTTCCTCG
TCGCTGTTCTCTTCTT
>lcl|ECEO6ZX01CNIKO bases 29 to 94
CAAAGCTGCCTTGCTGCCAGCTGCAGTCATGAGGATCCTTTTCTTCCTCG
TCGCTGTTCTCTTCTT
>lcl|ECEO6ZX01CNR9V bases 29 to 94
CAAAGCTGCCTTGCTGCCAGCTGCAGTCATGAGGATCCTTTTCTTCCTCG
TCGCTGTTCTCTTCTT
>lcl|ECEO6ZX01CO604 bases 30 to 95
CAAAGCTGCCTTGCTGCCAGCTGCAGTCATGAGGATCCTTTTCTTCCTCG
TCGCTGTTCTCTTCTT
>lcl|ECEO6ZX01COS6E bases 30 to 95
CAAAGCTGCCTTGCTGCCAGCTGCAGTCATGAGGATCCTTTTCTTCCTCG
TCGCTGTTCTCTTCTT
>lcl|ECEO6ZX01CPGYH bases 30 to 95
CAAAGCTGCCTTGCTGCCAGCTGCAGTCATGAGGATCCTTTTCTTCCTCG
TCGCTGTTCTCTTCTT
>lcl|ECEO6ZX01CSFV4 bases 30 to 95
CAAAGCTGCCTTGCTGCCAGCTGCAGTCATGAGGATCCTTTTCTTCCTCG
TCGCTGTTCTCTTCTT
>lcl|ECEO6ZX01CX7ON bases 29 to 94
CAAAGCTGCCTTGCTGCCAGCTGCAGTCATGAGGATCCTTTTCTTCCTCG
TCGCTGTTCTCTTCTT
>lcl|ECEO6ZX01CXFCP bases 33 to 98
CAAAGCTGCCTTGCTGCCAGCTGCAGTCATGAGGATCCTTTTCTTCCTCG
TCGCTGTTCTCTTCTT
>lcl|ECEO6ZX01D1425 bases 30 to 95
CAAAGCTGCCTTGCTGCCAGCTGCAGTCATGAGGATCCTTTTCTTCCTCG
TCGCTGTTCTCTTCTT
>lcl|ECEO6ZX01D16A0 bases 30 to 95
CAAAGCTGCCCTGCTGCCAGCTGCAGTCATGAGGATCCTTTTCTTCCTCG
TCGCTGTTCTCTTCTT
>lcl|ECEO6ZX01D1V4Z bases 30 to 95
CAAAGCTGCCCTGCTGCCAGCTGCAGTCATGAGGATCCTTTTCTTCCTCG
TCGCTGTTCTCTTCTT
>lcl|ECEO6ZX01D2S6A bases 5 to 73
GCAGCATCTTAGCTTCCCACCACGGCAGGTGCCGATGTTCAACCAGAGGA
GCAGAGCAGGGCACGAAGG
>lcl|ECEO6ZX01D3JZB bases 30 to 95
CAAAGCTGCCCTGCTGCCAGCTGCAGTCATGAGGATCCTTTTCTTCCTCG
TCGCTGTTCTCTTCTT
>lcl|ECEO6ZX01D444M bases 31 to 96
CAAAGCTGCCCTGCTGCCAGCTGCAGTCATGAGGATCCTTTTCTTCCTCG
TCGCTGTTCTCTTCTT
>lcl|ECEO6ZX01D6BPN bases 30 to 95
CAAAGCTGCCTTGCTGCCAGCTGCAGTCATGAGGATCCTTTTCTTCCTCG
TCGCTGTTCTCTTCTT
>lcl|ECEO6ZX01DAK5V bases 29 to 94
CAAAGCTGCCTTGCTGCCAGCTGCAGTCATGAGGATCCTTTTCTTCCTCG
TCGCTGTTCTCTTCTT
>lcl|ECEO6ZX01DBFTG bases 34 to 99
CAAAGCTGCCTTGCTGCCAGCTACAGTCATGAGGATCCTTTTCTTCCTCG
TCGCTGTTCTCTTCTT
>lcl|ECEO6ZX01DDBYG bases 29 to 94
CAAAGCTGCCTTGCTGCCAGCTGCAGTCATGAGGATCCTTTTCTTCCTCG
TCGCTGTTCTCTTCTT
>lcl|ECEO6ZX01DG7WD bases 29 to 94
CAAAGCTGCCTTGCTGCCAGCTGCAGTCATGAGGATCCTTTTCTTCCTCG
TCGCTGTTCTCTTCTT
>lcl|ECEO6ZX01DIITP bases 30 to 95
CAAAGCTGCCTTGCTGCCAGCTGCAGTCATGAGGATCCTTTTCTTCCTCG
TCGCTGTTCTCTTCTT
>lcl|ECEO6ZX01DKHYS bases 29 to 94
CAAAGCTGCCTTGCTGCCAGCTGCAGTCATGAGGATCCTTTTCTTCCTCG
TCGCTGTTCTCTTCTT
>lcl|ECEO6ZX01DLRGX bases 30 to 95
CAAAGCTGCCTTGCTGCCAGCTGCAGTCATGAGGATCCTTTTCTTCCTCG
TCGCTGTTCTCTTCTT
>lcl|ECEO6ZX01DNYGG bases 29 to 94
CAAAGCTGCCTTGCTGCCAGCTGCAGTCATGAGGATCCTTTTCTTCCTCG
TCGCTGTTCTCTTCTT
>lcl|ECEO6ZX01DU0LA bases 29 to 94
CAAAGCTGCCTTGCTGCCAGCTGCAGTCATGAGGATCCTTTTCTTCCTCG
TCGCTGTTCTCTTCTT
>lcl|ECEO6ZX01DY5KP bases 5 to 105
CCTGGAGTGGAACCAGCATCTGTTGTATTTAGTGGCTCTGAATTTGGACA
TGAAGATCTTTTCCTTTTTCTTTGCTGTTCTCCTCTTAATGCTCCAGGGC
A
>lcl|ECEO6ZX01DZYW2 bases 11 to 86
CTTCTTACTCTGCCAAAATCTTGGAGGCAGCAGTTGAGCAGCCCCCCGTG
GCACGTCCCTGTGGCGGCGAAGGTGG
>lcl|ECEO6ZX01E06EL bases 29 to 94
CAAAGCTGCCTTGCTGCCAGCTGCAGTCATGAGGATCCTTTTCTTCCTCG
TCGCTGTTCTCTTCTT
>lcl|ECEO6ZX01E21K5 bases 30 to 95
CAAAGCTGCCTTGCTGCCAGCTGCAGTCATGAGGATCCTTTTCTTCCTCG
TCGCTGTTCTCTTCTT
>lcl|ECEO6ZX01EAAEL bases 30 to 97
CAAAAGCTGCCTTGCTGCCAGCTGCTAGTCATGAGGATCCTTTTCTTCCT
CGTCGCTGTTCTCTTCTT
>lcl|ECEO6ZX01EAI35 bases 33 to 98
CAAAGCTGCCTTGCTGCCAGCTGCAGTCATGAGGATCCTTTTCTTCCTCG
TCGCTGTTCTCTTCTT
>lcl|ECEO6ZX01EB1PU bases 29 to 95
CAAAGCTGCCTTGCTGCCTAGCTGCAGTCATGAGGATCCTTTTCTTCCTC
GTCGCTGTTCTCTTCTT
>lcl|ECEO6ZX01EFJ65 bases 29 to 94
CAAAGCTGCCTTGCTGCCAGCTGCAGTCATGAGGATCCTTTTCTTCCTCG
TCGCTGTTCTCTTCTT
>lcl|ECEO6ZX01EJUQQ bases 30 to 95
CAAAGCTGCCTTGCTGCCAGCTGCAGTCATGAGGATCCTTTTCTTCCTCG
TCGCTGTTCTCTTCTT
>lcl|ECEO6ZX01ELDQP bases 29 to 94
CAAAGCTGCCTTGCTGCCAGCTGCAGTCATGAGGATCCTTTTCTTCCTCG
TCGCTGTTCTCTTCTT
>lcl|ECEO6ZX01ENPC7 bases 30 to 95
CAAAGCTGCCCTGCTGTCAGCTGCAGTCATGAGGATCCTTTTCTTCCTCG
TCGCTGTTCTCTTCTT
>lcl|ECEO6ZX01EOC5M bases 29 to 97
CAAAGCTGCCTTGCTGCCAGCTGCAGTTATGAGGATCCTTTTCTTCCTCG
TCGCTGTTCTCTTCTTCCT
>lcl|ECEO6ZX01ET4D3 bases 30 to 95
CAAAGCTGCCTTGCTGCCAGCTGCAGTCATGAGGATCCTTTTCTTCCTCG
TCGCTGTTCTCTTCTT
>lcl|ECEO6ZX01EVZJP bases 30 to 95
CAAAGCTGCCTTGCTGCCAGCTGCAGTCATGAGGATCCTTTTCTTCCTCG
TCGCTGTTCTCTTCTT
>lcl|ECEO6ZX02F28T1 bases 29 to 94
CAAAGCTGCCTTGCTGCCAGCTGCAGTCATGAGGATCCTTTTCTTCCTCG
TCGCTGTTCTCTTCTT
>lcl|ECEO6ZX02F2SOQ bases 30 to 95
CAAAGCTGCCTTGCTGCCAGCTGCAGTCATGAGGATCCTTTTCTTCCTCG
TCGCTGTTCTCTTCTT
>lcl|ECEO6ZX02F38RQ bases 29 to 94
CAAAGCTGCCTTGCTGCCAGCTGCAGTCATGAGGATCCTTTTCTTCCTCG
TCGCTGTTCTCTTCTT
>lcl|ECEO6ZX02F5I05 bases 29 to 94
CAAAGCTGCCTTGCTGCCAGCTGCAGTCATGAGGATCCTTTTCTTCCTCG
TCGCTGTTCTCTTCTT
>lcl|ECEO6ZX02F5Q67 bases 29 to 94
CAAAGCTGCCTTGCTGCCAGCTGCAGTCATGAGGATCCTTTTCTTCCTCG
TCGCTGTTCTCTTCTT
>lcl|ECEO6ZX02F632K bases 29 to 94
CAAAGCTGCCTTGCTGCCAGCTGCAGTCATGAGGATCCTTTTCTTCCTCG
TCGCTGTTCTCTTCTT
>lcl|ECEO6ZX02F7F57 bases 30 to 95
CAAAGCTGCCTTGCTGCCAGCTGCAGTCATGAGGATCCTTTTCTTCCTCG
TCGCTGTTCTCTTCTT
>lcl|ECEO6ZX02F7KP3 bases 30 to 95
CAAAGCTGCCTTGCTGCCAGCTGCAGTCATGAGGATCCTTTTCTTCCTCG
TCGCTGTTCTCTTCTT
>lcl|ECEO6ZX02F8Z3S bases 30 to 95
CAAAGCTGCCTTGCTGCCAGCTGCAGTCATGAGGATCCTTTTCTTCCTCG
TCGCTGTTCTCTTCTT
>lcl|ECEO6ZX02F9NPJ bases 30 to 95
CAAAGCTGCCTTGCTGCCAGCTGCAGTCATGAGGATCCTTTTCTTCCTCG
TCGCTGTTCTCTTCTT
>lcl|ECEO6ZX02FH4TZ bases 30 to 95
CAAAGCTGCCTTGCTGCCAGCTGCAGTCATGAGGATCCTTTTCTTCCTCG
TCGCTGTTCTCTTCTT
>lcl|ECEO6ZX02FHDX1 bases 30 to 95
CAAAGCTGCCTTGCTGCCAGCTGCAGTCATGAGGATCCTTTTCTTCCTCG
TCGCTGTTCTCTTCTT
>lcl|ECEO6ZX02FJ8G6 bases 30 to 95
CAAAGCTGCCTTGCTGCCAGCTGCAGTCATGAGGATCCTTTTCTTCCTCG
TCGCTGTTCTCTTCTT
>lcl|ECEO6ZX02FKBX7 bases 29 to 94
CAAAGCTGCCTTGCTGCCAGCTGCAGTCATGAGGATCCTTTTCTTCCTCG
TCGCTGTTCTCTTCTT
>lcl|ECEO6ZX02FKRNT bases 9 to 107
GACTAGAACCTTAGACTAGACCAGCTGCCAGTCATGAGGATCCTTTTCTT
CCTCGTCGCTGTTCTCTTCTTCCTCTTCCAGGCTGACTCCAGCTTCCAG
>lcl|ECEO6ZX02FKWR1 bases 21 to 94
GTTTTGTCACCTACTTGGAGCTAGCAGTTGAGCAGCCCCCCGTGGCACGT
CCCTGTGGCGGCGAAGGTGGGTGG
>lcl|ECEO6ZX02FM6UF bases 30 to 95
CAAAGCTGCCTTGCTGCCAGCTGCAGTCATGAGGATCCTTTTCTTCCTCG
TCGCTGTTCTCTTCTT
>lcl|ECEO6ZX02FMLWQ bases 29 to 94
CAAAGCTGCCTTGCTGCCAGCTGCAGTCATGAGGATCCTTTTCTTCCTCG
TCGCTGTTCTCTTCTT
>lcl|ECEO6ZX02FNQXT bases 30 to 95
CAAAGCTGCCTTGCTGCCAGCTGCAGTCATGAGGATCCTTTTCTTCCTCG
TCGCTGTTCTCTTCTT
>lcl|ECEO6ZX02FOXHK bases 30 to 95
CAAAGCTGCCTTGCTGCCAGCTGCAGTCATGAGGATCCTTTTCTTCCTCG
TCGCTGTTCTCTTCTT
>lcl|ECEO6ZX02FQE5U bases 29 to 94
CAAAGCTGCCTTGCTGCCAGCTGCAGTCATGAGGATCCTTTTCTTCCTCG
TCGCTGTTCTCTTCTT
>lcl|ECEO6ZX02FRCBY bases 30 to 95
CAAAGCTGCCCTGCTGCCAGCTGCAGTCATGAGGATCCTTTTCTTCCTCG
TCGCTGTTCTCTTCTT
>lcl|ECEO6ZX02FRUPZ bases 30 to 95
CAAAGCTGCCCTGCTGCCAGCTGCAGTCATGAGGATCCTTTTCTTCCTCG
TCGCTGTTCTCTTCTT
>lcl|ECEO6ZX02FSAGE bases 30 to 95
CAAAGCTGCCTTGCTGCCAGCTGCAGTCATGAGGATCCTTTTCTTCCTCG
TCGCTGTTCTCTTCTT
>lcl|ECEO6ZX02FSAVH bases 20 to 97
CGTTTCCGTTCCTTACAGGGACGTGCCACGGGGGGCTGCTCAACTGCTGC
TCCAAGATTTTGGCAGAGTAAGAAGAAA
>lcl|ECEO6ZX02FYJIL bases 30 to 95
CAAAGCTGCCTTGCTGCCAGCNGCAGTCATGAGGATCCTTTTCTTCCTCG
TCGCTGTTCTCTTCTT
>lcl|ECEO6ZX02FZCWE bases 30 to 95
CAAAGCTGCCTTGCTGCCAGCTGCAGTCATGAGGATCCTTTTCTTCCTCG
TCGCTGTTCTCTTCTT
>lcl|ECEO6ZX02FZEAF bases 29 to 94
CAAAGCTGCCTTGCTGCCAGCTGCAGTCATGAGGATCCTTTTCTTCCTCG
TCGCTGTTCTCTTCTT
>lcl|ECEO6ZX02G0YDG bases 34 to 99
CAAAGCTGCCTTGCTGCCAGCTGCAGTCATGAGGATCCTTTTCTTCCTCG
TCGCTGTTCTCTTCTT
>lcl|ECEO6ZX02G12MA bases 30 to 95
CAAAGCTGCCCTGCTGCCAGCTGCAGTCATGAGGATCCTTTTCTTCCTCG
TCGCTGTTCTCTTCTT
>lcl|ECEO6ZX02G1G90 bases 32 to 97
CAAAGCTGCCCTGCTGCCAGCTGCAGTCATGAGGATCCTTTTCTTCCTCG
TCGCTGTTCTCTTCTT
>lcl|ECEO6ZX02G28QF bases 29 to 94
CAAAGCTGCCTTGCTGCCAGCTGCAGTCATGAGGATCCTTTTCTTCCTCG
TCGCTGTTCTCTTCTT
>lcl|ECEO6ZX02G2SCN bases 30 to 95
CAAAGCTGCCTTGCTGCCAGCTGCAGTCATGAGGATCCTTTTCTTCCTCG
TCGCTGTTCTCTTCTT
>lcl|ECEO6ZX02G3A6L bases 29 to 94
CAAAGCTGCCTTGCTGCCAGCTGCAGTCATGAGGATCCTTTTCTTCCTCG
TCGCTGTTCTCTTCTT
>lcl|ECEO6ZX02G42G7 bases 29 to 94
CAAAGCTGCCTTGCTGCCAGCTGCAGTCATGAGGATCCTTTTCTTCCTCG
TCGCTGTTCTCTTCTT
>lcl|ECEO6ZX02G433X bases 29 to 94
CAAAGCTGCCTTGCTGCCAGCTGCAGTCATGAGGATCCTTTTCTTCCTCG
TCGCTGTTCTCTTCTT
>lcl|ECEO6ZX02G4F1J bases 30 to 95
CAAAGCTGCCCTGCTGCCAGCTGCAGTCATGAGGATCCTTTTCTTCCTCG
TCGCTGTTCTCTTCTT
>lcl|ECEO6ZX02G595W bases 29 to 94
CAAAGCTGCCTTGCTGCCAGCTGCAGTCATGAGGATCCTTTTCTTCCTCG
TCGCTGTTCTCTTCTT
>lcl|ECEO6ZX02G5AK6 bases 30 to 95
CAAAGCTGCCTTGCTGCCAGCTGCAGTCATGAGGATCCTTTTCTTCCTCG
TCGCTGTTCTCTTCTT
>lcl|ECEO6ZX02G5V8C bases 30 to 95
CAAAGCTGCCTTGCTGCCAGCTGCAGTCATGAGGATCCTTTTCTTCCTCG
TCGCTGTTCTCTTCTT
>lcl|ECEO6ZX02G7U1B bases 29 to 94
CAAAGCTGCCCTGCTGCCAGCTGCAGTCATGAGGATCCTTTTCTTCCTCG
TCGCTGTTCTCTTCTT
>lcl|ECEO6ZX02G8W0P bases 30 to 95
CAAAGCTGCCTTGCTGCCAGCTGCAGTCATGAGGATCCTTTTCTTCCTCG
TCGCTGTTCTCTTCTT
>lcl|ECEO6ZX02G9Z86 bases 30 to 95
CAAAGCTGCCTTGCTGCCAGCTGCAGTCATGAGGATCCTTTTCTTCCTCG
TCGCTGTTCTCTTCTT
>lcl|ECEO6ZX02GBZEW bases 30 to 95
CAAAGCTGCCTTGCTGCCAGCTGCAGTCATGAGGATCCTTTTCTTCCTCG
TCGCTGTTCTCTTCTT
>lcl|ECEO6ZX02GDH3G bases 29 to 94
CAAAGCTGCCTTGCTGCCAGCTGCAGTCATGAGGATCCTTTTCTTCCTCG
TCGCTGTTCTCTTCTT
>lcl|ECEO6ZX02GECGJ bases 31 to 96
CAAAGCTGCCTTGCTGCCAGCTGCAGTCATGAGGATCCTTTTCTTCCTCG
TCGCTGTTCTCTTCTT
>lcl|ECEO6ZX02GGOB0 bases 30 to 95
CAAAGCTGCCTTGCTGCCAGCTGCAGTCATGAGGATCCTTTTCTTCCTCG
TCGCTGTTCTCTTCTT
>lcl|ECEO6ZX02GGQFF bases 30 to 95
CAAAGCTGCCTTGCTGCCAGCTGCAGTCATGAGGATCCTTTTCTTCCTCG
TCGCTGTTCTCTTCTT
>lcl|ECEO6ZX02GH3N8 bases 30 to 95
CAAAGCTGCCTTGCTGCCAGCTGCAGTCATGAGGATCCTTTTCTTCCTCG
TCGCTGTTCTCTTCTT
>lcl|ECEO6ZX02GHUPZ bases 30 to 95
CAAAGCTGCCTTGCTGCCAGCTGCAGTCATGAGGATCCTTTTCTTCCTCG
TCGCTGTTCTCTTCTT
>lcl|ECEO6ZX02GK558 bases 30 to 95
CAAAGCTGCCTTGCTGCCAGCTGCAGTCATGAGGATCCTTTTCTTCCTCG
TCGCTGTTCTCTTCTT
>lcl|ECEO6ZX02GKKXL bases 29 to 94
CAAAGCTGCCTTGCTGCCAGCTGCAGTCATGAGGATCCTTTTCTTCCTCG
TCGCTGTTCTCTTCTT
>lcl|ECEO6ZX02GLQKZ bases 30 to 95
CAAAGCTGCCCTGCTGCCAGCTGCAGTCATGAGGATCCTTTTCTTCCTCG
TCGCTGTTCTCTTCTT
>lcl|ECEO6ZX02GNCIM bases 30 to 95
CAAAGCTGCCTTGCTGCCAGCTGCAGTCATGAGGATCCTTTTCTTCCTCG
TCGCTGTTCTCTTCTT
>lcl|ECEO6ZX02GPLMM bases 29 to 94
CAAAGCTGCCTTGCTGCCAGCTGCAGTCATGAGGATCCTTTTCTTCCTCG
TCGCTGTTCTCTTCTT
>lcl|ECEO6ZX02GQVEL bases 33 to 98
CAAAGCTGCCTTGCTGCCAGCTGCAGTCATGAGGATCCTTTTCTTCCTCG
TCGCTGTTCTCTTCTT
>lcl|ECEO6ZX02GR4U6 bases 31 to 96
CAAAGCTGCCTTGCTGCCAGCTGCAGTCATGAGGATCCTTTTCTTCCTCG
TCGCTGTTCTCTTCTT
>lcl|ECEO6ZX02GRTU3 bases 29 to 94
CAAAGCTGCCTTGCTGCCAGCTGCAGTCATGAGGATCCTTTTCTTCCTCG
TCGCTGTTCTCTTCTT
>lcl|ECEO6ZX02GRXH9 bases 30 to 95
CAAAGCTGCCTTGCTGCCAGCTGCAGTCATGAGGATCCTTTTCTTCCTCG
TCGCTGTTCTCTTCTT
>lcl|ECEO6ZX02GSI7I bases 11 to 103
GCGGTTTCCTGGCTGGAAGCTGGAGCAGCCTTGGAAGAGGAAGAAGAGAA
CAGCGACGTAGGAAGAAAAGGATCCCTCATGACTGGCAGCTGG
>lcl|ECEO6ZX02GTRYC bases 29 to 94
CAAAGCTGCCTTGCTGCCAGCTGCAGTCATGAGGATCCTTTTCTTCCTCG
TCGCTGTTCTCTTCTT
>lcl|ECEO6ZX02GUFMN bases 29 to 94
CAAAGCTGCCCTGCTGCCAGCTGCAGTCATGAGGATCCTTTTCTTCCTCG
TCGCTGTTCTCTTCTT
>lcl|ECEO6ZX02GVB88 bases 29 to 94
CAAAGCTGCCTTGCTGCCAGCTGCAGTCATGAGGATCCTTTTCTTCCTCG
TCGCTGTTCTCTTCTT
>lcl|ECEO6ZX02GVM51 bases 29 to 94
CAAAGCTGCCTTGCTGCCAGCTGCAGTCATGAGGATCCTTTTCTTCCTCG
TCGCTGTTCTCTTCTT
>lcl|ECEO6ZX02GXET4 bases 30 to 95
CAAAGCTGCCCTGCTGCCAGCTGCAGTCATGAGGATCCTTTTCTTCCTCG
TCGCTGTTCTCTTCTT
>lcl|ECEO6ZX02GY7XT bases 30 to 95
CAAAGCTGCCTTGCTGCCAGCTGCAGTCATGAGGATCCTTTTCTTCCTCG
TCGCTGTTCTCTTCTT
>lcl|ECEO6ZX02H0FXI bases 36 to 101
CAAAGCTGCCTTGCTGCCAGCTGCAGTCATGAGGATCCTTTTCTTCCTCG
TCGCTGTTCTCTTCTT
>lcl|ECEO6ZX02H1TZW bases 30 to 95
CAAAGCTGCCTTGCTGCCAGCTGCAGTCATGAGGATCCTTTTCTTCCTCG
TCGCTGTTCTCTTCTT
>lcl|ECEO6ZX02H318H bases 30 to 95
CAAAGCTGCCTTGCTGCCAGCTGCAGTCATGAGGATCCTTTTCTTCCTCG
TCGCTGTTCTCTTCTT
>lcl|ECEO6ZX02H6BXQ bases 29 to 94
CAAAGCTGCCCTGCTGCCAGCTGCAGTCATGAGGATCCTTTTCTTCCTCG
TCGCTGTTCTCTTCTT
>lcl|ECEO6ZX02H80AP bases 30 to 95
CAAAGCTGCCTTGCTGCCAGCTGCAGTCATGAGGATCCTTTTCTTCCTCG
TCGCTGTTCTCTTCTT
>lcl|ECEO6ZX02H91N7 bases 35 to 100
CAAAGCTGCCTTGCTGCCAGCTGCAGTCATGAGGATCCTTTTCTTCCTCG
TCGCTGTTCTCTTCTT
>lcl|ECEO6ZX02H9KNG bases 30 to 95
CAAAGCTGCCTTGCTGCCAGCTGCAGTCATGAGGATCCTTTTCTTCCTCG
TCGCTGTTCTCTTCTT
>lcl|ECEO6ZX02H9PHG bases 30 to 95
CAAAGCTGCCTTGCTGCCAGCTGCAGTCATGAGGATCCTTTTCTTCCTCG
TCGCTGTTCTCTTCTT
>lcl|ECEO6ZX02H9U7U bases 29 to 94
CAAAGCTGCCTTGCTGCCAGCTGCAGTCATGAGGATCCTTTTCTTCCTCG
TCGCTGTTCTCTTCTT
>lcl|ECEO6ZX02HAL9C bases 30 to 95
CAAAGCTGCCTTGCTGCCAGCTGCAGTCATGAGGATCCTTTTCTTCCTCG
TCGCTGTTCTCTTCTT
>lcl|ECEO6ZX02HBMGF bases 27 to 110
GGACGTTGCCAGCAGGGAATTCCCTGCTGTAGGACCGTGTATGATTAGTG
GCCACTGACATCTCCGATGGGCTAACCAGAACTT
>lcl|ECEO6ZX02HDKCK bases 29 to 94
CAAAGCTGCCTTGCTGCCAGCTGCAGTCATGAGGATCCTTTTCTTCCTCG
TCGCTGTTCTCTTCTT
>lcl|ECEO6ZX02HDOZS bases 30 to 95
CAAAGCTGCCTTGCTGCCAGCTGCAGTCATGAGGATCCTTTTCTTCCTCG
TCGCTGTTCTCTTCTT
>lcl|ECEO6ZX02HDUZJ bases 30 to 95
CAAAGCTGCCCTGCTGCCAGCTGCAGTCATGAGGATCCTTTTCTTCCTCG
TCGCTGTTCTCTTCTT
>lcl|ECEO6ZX02HEGC8 bases 29 to 94
CAAAGCTGCCTTGCTGCCAGCTGCAGTCATGAGGATCCTTTTCTTCCTCG
TCGCTGTTCTCTTCTT
>lcl|ECEO6ZX02HLOFZ bases 31 to 96
CAAAGCTGCCCTGCTGCCAGCTGCAGTCATGAGGATCCTTTTCTTCCTCG
TCGCTGTTCTCTTCTT
>lcl|ECEO6ZX02HLSBI bases 30 to 95
CAAAGCTGCCTTGCTGCCAGCTGCAGTCATGAGGATCCTTTTCTTCCTCG
TCGCTGTTCTCTTCTT
>lcl|ECEO6ZX02HOB13 bases 30 to 95
CAAAGCTGCCCTGCTGCCAGCTGCAGTCATGAGGATCCTTTTCTTCCTCG
TCGCTGTTCTCTTCTT
>lcl|ECEO6ZX02HPBV6 bases 29 to 94
CAAAGCTGCCTTGCTGCCAGCTGCAGTCATGAGGATCCTTTTCTTCCTCG
TCGCTGTTCTCTTCTT
>lcl|ECEO6ZX02HPMLV bases 29 to 94
CAAAGCTGCCTTGCTGCCAGCTGCAGTCATGAGGATCCTTTTCTTCCTCG
TCGCTGTTCTCTTCTT
>lcl|ECEO6ZX02HPUWE bases 29 to 94
CAAAGCTGCCTTGCTGCCAGCTGCAGTCATGAGGATCCTTTTCTTCCTCG
TCGCTGTTCTCTTCTT
>lcl|ECEO6ZX02HQ4CZ bases 30 to 95
CAAAGCTGCCTTGCTGCCAGCTGCAGTCATGAGGATCCTTTTCTTCCTCG
TCGCTGTTCTCTTCTT
>lcl|ECEO6ZX02HQ5A4 bases 30 to 95
CAAAGCTGCCCTGCTGCCAGCTGCAGTCATGAGGATCCTTTTCTTCCTCG
TCGCTGTTCTCTTCTT
>lcl|ECEO6ZX02HRATA bases 29 to 94
CAAAGCTGCCTTGCTGCCAGCTGCAGTCATGAGGATCCTTTTCTTCCTCG
TCGCTGTTCTCTTCTT
>lcl|ECEO6ZX02HSC4I bases 30 to 94
CAAAGCTGCCTTGCTGCAGCTGCAGTCATGAGGATCCTTTTCTTCCTCGT
CGCTGTTCTCTTCTT
>lcl|ECEO6ZX02HSJYG bases 5 to 110
AGCCACCATTGGTTTTTCAGGTGCTTTTCAGGACCTCACAATCCACCAGC
TAACCGACTAGCCAATCGAAGGATCCTCTACCTGCTCTTACGCTGTCTTC
CTCCTA
>lcl|ECEO6ZX02HVUXS bases 29 to 94
CAAAGCTGCCTTGCTGCCAGCTGCAGTCATGAGGATCCTTTTCTTCCTCG
TCGCTGTTCTCTTCTT
>lcl|ECEO6ZX02HW0TJ bases 29 to 94
CAAAGCTGCCTTGCTGCCAGCTGCAGTCATGAGGATCCTTTTCTTCCTCG
TCGCTGTTCTCTTCTT
>lcl|ECEO6ZX02HY0YY bases 39 to 96
CCCTGCTGCCAGCTGCAGTCATGAGGATCCTTTTCTTCCTCGTCGCTGTT
CTCTTCTT
>lcl|ECEO6ZX02I1MDG bases 30 to 95
CAAAGCTGCCTTGCTGCCAGCTGCAGTCATGAGGATCCTTTTCTTCCTCG
TCGCTGTTCTCTTCTT
>lcl|ECEO6ZX02I1VQT bases 30 to 95
CAAAGCTGCCCTGCTGCCAGCTGCAGTCATGAGGATCCTTTTCTTCCTCG
TCGCTGTTCTCTTCTT
>lcl|ECEO6ZX02I259Y bases 29 to 94
CAAAGCTGCCTTGCTGCCAGCTGCAGTCATGAGGATCCTTTTCTTCCTCG
TCGCTGTTCTCTTCTT
>lcl|ECEO6ZX02I2CYK bases 30 to 95
CAAAGCTGCCCTGCTGCCAGCTGCAGTCATGAGGATCCTTTTCTTCCTCG
TCGCTGTTCTCTTCTT
>lcl|ECEO6ZX02I4IRX bases 30 to 95
CAAAGCTGCCTTGCTGCCAGCTGCAGTCATGAGGATCCTTTTCTTCCTCG
TCGCTGTTCTCTTCTT
>lcl|ECEO6ZX02I5QM3 bases 30 to 95
CAAAGCTGCCTTGCTGCCAGCTGCAGTCATGAGGATCCTTTTCTTCCTCG
TCGCTGTTCTCTTCTT
>lcl|ECEO6ZX02I6WIB bases 13 to 104
TGCCACGGGGGGCTGCTCAACTGCTGCTCCAAGATTTGGCAGAAGTAAGG
AAGAAAAGGCTTTCCTGGATCAGAGCCCTCAGACCAGCAACA
>lcl|ECEO6ZX02I7V8F bases 33 to 98
CAAAGCTGCCTTGCTGCCAGCTGCAGTCATGAGGATCCTTTTCTTCCTCG
TCGCTGTTCTCTTCTT
>lcl|ECEO6ZX02I8E2N bases 30 to 95
CAAAGCTGCCTTGCTGCCAGCTGCAGTCATGAGGATCCTTTTCTTCCTCG
TCGCTGTTCTCTTCTT
>lcl|ECEO6ZX02I8OTA bases 30 to 95
CAAAGCTGCCCTGCTGCCAGCTGCAGTCATGAGGATCCTTTTCTTCCTCG
TCGCTGTTCTCTTCTT
>lcl|ECEO6ZX02I95L4 bases 29 to 94
CAAAGCTGCCTTGCTGCCAGCTGCAGTCATGAGGATCCTTTTCTTCCTCG
TCGCTGTTCTCTTCTT
>lcl|ECEO6ZX02IA0XL bases 30 to 95
CAAAGCTGCCTTGCTGCCAGCTGCAGTCATGAGGATCCTTTTCTTCCTCG
TCGCTGTTCTCTTCTT
>lcl|ECEO6ZX02IA4MG bases 20 to 109
TCTTGGAGCAGCAGTTGAGCAGCCCCCCGTAGGCACGTCCCTAGTAGGAC
GGCGAAGGTGGGTGGGCACGCCCCAGCACGGCAGAATCTT
>lcl|ECEO6ZX02IAUKT bases 30 to 95
CAAAGCTGCCTTGCTGCCAGCTGCAGTCATGAGGATCCTTTTCTTCCTCG
TCGCTGTTCTCTTCTT
>lcl|ECEO6ZX02IAUOB bases 30 to 95
CAAAGCTGCCTTGCTGCCAGCTGCAGTCATGAGGATCCTTTTCTTCCTCG
TCGCTGTTCTCTTCTT
>lcl|ECEO6ZX02IBGET bases 29 to 94
CAAAGCTGCCTTGCTGCCAGCTGCAGTCATGAGGATCCTTTTCTTCCTCG
TCGCTGTTCTCTTCTT
>lcl|ECEO6ZX02ID2RX bases 29 to 94
CAAAGCTGCCTTGCTGCCAGCTGCAGTCATGAGGATCCTTTTCTTCCTCG
TCGCTGTTCTCTTCTT
>lcl|ECEO6ZX02IE4IA bases 30 to 95
CAAAGCTGCCTTGCTGCCAGCTGCAGTCATGAGGATCCTTTTCTTCCTCG
TCGCTGTTCTCTTCTT
>lcl|ECEO6ZX02IEVFT bases 30 to 95
CAAAGCTGCCTTGCTGCCAGCTGCAGTCATGAGGATCCTTTTCTTCCTCG
TCGCTGTTCTCTTCTT
>lcl|ECEO6ZX02IF04Q bases 29 to 94
CAAAGCTGCCCTGCTGCCAGCTGCAGTCATGAGGATCCTTTTCTTCCTCG
TCGCTGTTCTCTTCTT
>lcl|ECEO6ZX02IF70Z bases 29 to 94
CAAAGCTGCCTTGCTGCCAGCTGCAGTCATGAGGATCCTTTTCTTCCTCG
TCGCTGTTCTCTTCTT
>lcl|ECEO6ZX02IFWTO bases 30 to 95
CAAAGCTGCCTTGCTGCCAGCTGCAGTCATGAGGATCCTTTTCTTCCTCG
TCGCTGTTCTCTTCTT
>lcl|ECEO6ZX02IG70Q bases 30 to 95
CAAAGCTGCCTTGCTGCCAGCTGCAGTCATGAGGATCCTTTTCTTCCTCG
TCGCTGTTCTCTTCTT
>lcl|ECEO6ZX02IHGP3 bases 30 to 95
CAAAGCTGCCTTGCTGCCAGCTGCAGTCATGAGGATCCTTTTCTTCCTCG
TCGCTGTTCTCTTCTT
>lcl|ECEO6ZX02II267 bases 29 to 94
CAAAGCTGCCTTGCTGCCAGCTGCAGTCATGAGGATCCTTTTCTTCCTCG
TCGCTGTTCTCTTCTT
>lcl|ECEO6ZX02IIT73 bases 29 to 94
CAAAGCTGCCTTGCTGCCAGCTGCAGTCATGAGGATCCTTTTCTTCCTCG
TCGCTGTTCTCTTCTT
>lcl|ECEO6ZX02IJ5EO bases 30 to 95
CAAAGCTGCCTTGCTGCCAGCTGCAGTCATGAGGATCCTTTTCTTCCTCG
TCGCTGTTCTCTTCTT
>lcl|ECEO6ZX02IJTDA bases 29 to 94
CAAAGCTGCCTTGCTGCCAGCTGCAGTCATGAGGATCCTTTTCTTCCTCG
TCGCTGTTCTCTTCTT
>lcl|ECEO6ZX02IK38K bases 30 to 95
CAAAGCTGCCTTGCTGCCAGCTGCAGTCATGAGGATCCTTTTCTTCCTCG
TCGCTGTTCTCTTCTT
>lcl|ECEO6ZX02IL2QJ bases 29 to 94
CAAAGCTGCCCTGCTGCCAGCTGCAGTCATGAGGATCCTTTTCTTCCTCG
TCGCTGTTCTCTTCTT
>lcl|ECEO6ZX02ILZCW bases 30 to 95
CAAAGCTGCCTTGCTGCCAGCTGCAGTCATGAGGATCCTTTTCTTCCTCG
TCGCTGTTCTCTTCTT
>lcl|ECEO6ZX02INPY9 bases 30 to 95
CAAAGCTGCCTTGCTGCCAGCTGCAGTCATGAGGATCCTTTTCTTCCTCG
TCGCTGTTCTCTTCTT
>lcl|ECEO6ZX02IO58S bases 29 to 94
CAAAGCTGCCCTGCTGCCAGCTGCAGTCATGAGGATCCTTTTCTTCCTCG
TCGCTGTTCTCTTCTT
>lcl|ECEO6ZX02IQ1TX bases 35 to 100
CAAAGCTGCCTTGCTGCCAGCTGCAGTCATGAGGATCCTTTTCTTCCTCG
TCGCTGTTCTCTTCTT
>lcl|ECEO6ZX02IQ599 bases 30 to 95
CAAAGCTGCCTTGCTGCCAGCTGCAGTCATGAGGATCCTTTTCTTCCTCG
TCGCTGTTCTCTTCTT
>lcl|ECEO6ZX02ISVK5 bases 30 to 95
CAAAGCTGCCTTGCTGCCAGCTGCAGTCATGAGGATCCTTTTCTTCCTCG
TCGCTGTTCTCTTCTT
>lcl|ECEO6ZX02IU9QP bases 30 to 95
CAAAGCTGCCTTGCTGCCAGCTGCAGTCATGAGGATCCTTTTCTTCCTCG
TCGCTGTTCTCTTCTT
>lcl|ECEO6ZX02IUIGW bases 29 to 94
CAAAGCTGCCTTGCTGCCAGCTGCAGTCATGAGGATCCTTTTCTTCCTCG
TCGCTGTTCTCTTCTT
>lcl|ECEO6ZX02IULH9 bases 30 to 95
CAAAGCTGCCTTGCTGCCAGCTGCAGTCATGAGGATCCTTTTCTTCCTCG
TCGCTGTTCTCTTCTT
>lcl|ECEO6ZX02IUW0C bases 30 to 95
CAAAGCTGCCTTGCTGCCAGCTGCAGTCATGAGGATCCTTTTCTTCCTCG
TCGCTGTTCTCTTCTT
>lcl|ECEO6ZX02IX98Q bases 30 to 95
CAAAGCTGCCTTGCTGCCAGCTGCAGTCATGAGGATCCTTTTCTTCCTCG
TCGCTGTTCTCTTCTT
>lcl|ECEO6ZX02J0IVG bases 27 to 110
GGACGTTGCCAGCAGGGAATTCCCTGCTGTAGGACCGTGTATGATTAGTG
GCCACTGACATCTCCGATGGCTAACCAGAACGTT
>lcl|ECEO6ZX02J14KD bases 30 to 95
CAAAGCTGCCTTGCTGCCAGCTGCAGTCATGAGGATCCTTTTCTTCCTCG
TCGCTGTTCTCTTCTT
>lcl|ECEO6ZX02J1879 bases 30 to 95
CAAAGCTGCCTTGCTGCCAGCTGCAGTCATGAGGATCCTTTTCTTCCTCG
TCGCTGTTCTCTTCTT
>lcl|ECEO6ZX02J23ZA bases 29 to 94
CAAAGCTGCCCTGCTGCCAGCTGCAGTCATGAGGATCCTTTTCTTCCTCG
TCGCTGTTCTCTTCTT
>lcl|ECEO6ZX02J3O5L bases 30 to 95
CAAAGCTGCCCTGCTGCCAGCTGCAGTCATGAGGATCCTTTTCTTCCTCG
TCGCTGTTCTCTTCTT
>lcl|ECEO6ZX02J4HZ0 bases 30 to 95
CAAAGCTGCCTTGCTGCCAGCTGCAGTCATGAGGATCCTTTTCTTCCTCG
TCGCTGTTCTCTTCTT
>lcl|ECEO6ZX02JAEPV bases 29 to 94
CAAAGCTGCCTTGCTGCCAGCTGCAGTCATGAGGATCCTTTTCTTCCTCG
TCGCTGTTCTCTTCTT
>lcl|ECEO6ZX02JALLT bases 38 to 95
CCTTGCTGCCAGCTGCAGTCATGAGGATCCTTTTCTTCCTCGTCGCTGTT
CTCTTCTT
>lcl|ECEO6ZX02JASTL bases 29 to 94
CAAAGCTGCCTTGCTGCCAGCTGCAGTCATGAGGATCCTTTTCTTCCTCG
TCGCTGTTCTCTTCTT
>lcl|ECEO6ZX02JCC90 bases 29 to 94
CAAAGCTGCCTTGCTGCCAGCTGCAGTCATGAGGATCCTTTTCTTCCTCG
TCGCTGTTCTCTTCTT
>lcl|ECEO6ZX02JF7H6 bases 5 to 68
CGTTGTCCCTTGTCTTCGTGCTCCTCTGGTTGACATCGGCACCTGCCGTG
GTGGGAAGCTAAGA
>lcl|ECEO6ZX02JGYDI bases 30 to 95
CAAAGCTGCCTTGCTGCCAGCTGCAGTCATGAGGATCCTTTTCTTCCTCG
TCGCTGTTCTCTTCTT
>lcl|ECEO6ZX02JGYZJ bases 30 to 95
CAAAGCTGCCTTGCTGCCAGCTGCAGTCATGAGGATCCTTTTCTTCCTCG
TCGCTGTTCTCTTCTT
>lcl|ECEO6ZX02JHCC0 bases 35 to 96
GCTGCCTTGCTGCCAGCTGCAGTCATGAGGATCCTTTTCTTCCTCGTCGC
TGTTCTCTTCTT
>lcl|ECEO6ZX02JHKBB bases 30 to 95
CAAAGCTGCCTTGCTGCCAGCTGCAGTCATGAGGATCCTTTTCTTCCTCG
TCGCTGTTCTCTTCTT
>lcl|ECEO6ZX02JHS0D bases 30 to 95
CAAAGCTGCCTTGCTGCCAGCTGCAGTCATGAGGATCCTTTTCTTCCTCG
TCGCTGTTCTCTTCTT
>lcl|ECEO6ZX02JI4PK bases 32 to 100
CAAAGACTAGCCTTGCTGCCAGCGTGCAGTCATGAGGATCCTTTTCTTCC
TCGTCGCTGTTCTCTTCTT
>lcl|ECEO6ZX02JIKTP bases 29 to 94
CAAAGCTGCCCTGCTGCCAGCTGCAGTCATGAGGATCCTTTTCTTCCTCG
TCGCTGTTCTCTTCTT
>lcl|ECEO6ZX02JJM05 bases 30 to 95
CAAAGCTGCCTTGCTGCCAGCTGCAGTCATGAGGATCCTTTTCTTCCTCG
TCGCTGTTCTCTTCTT
>lcl|ECEO6ZX02JK5PL bases 30 to 95
CAAAGCTGCCTTGCTGCCAGCTGCAGTCATGAGGATCCTTTTCTTCCTCG
TCGCTGTTCTCTTCTT
>lcl|ECEO6ZX02JL289 bases 29 to 94
CAAAGCTGCCCTGCTGCCAGCTGCAGTCATGAGGATCCTTTTCTTCCTCG
TCGCTGTTCTCTTCTT
>lcl|ECEO6ZX02JL7J7 bases 32 to 97
CAAAGCTGCCCTGCTGCCAGCTGCAGTCATGAGGATCCTTTTCTTCCTCG
TCGCTGTTCTCTTCTT
>lcl|ECEO6ZX02JLAAO bases 30 to 95
CAAAGCTGCCTTGCTGCCAGCTGCAGTCATGAGGATCCTTTTCTTCCTCG
TCGCTGTTCTCTTCTT
>lcl|ECEO6ZX02JLEKG bases 30 to 95
CAAAGCTGCCTTGCTGCCAGCTGCAGTCATGAGGATCCTTTTCTTCCTCG
TCGCTGTTCTCTTCTT
>lcl|ECEO6ZX02JLOW3 bases 30 to 95
CAAAGCTGCCTTGCTGCCAGCTGCAGTCATGAGGATCCTTTTCTTCCTCG
TCGCTGTTCTCTTCTT
>lcl|ECEO6ZX02JLR76 bases 30 to 95
CAAAGCTGCCTTGCTGCCAGCTGCAGTCATGAGGATCCTTTTCTTCCTCG
TCGCTGTTCTCTTCTT
>lcl|ECEO6ZX02JQAI6 bases 29 to 94
CAAAGCTGCCTTGCTGCCAGCTGCAGTCATGAGGATCCTTTTCTTCCTCG
TCGCTGTTCTCTTCTT
>lcl|ECEO6ZX02JQSYZ bases 29 to 94
CAAAGCTGCCTTGCTGCCAGCTGCAGTCATGAGGATCCTTTTCTTCCTCG
TCGCTGTTCTCTTCTT
>lcl|ECEO6ZX02JS5WQ bases 30 to 95
CAAAGCTGCCTTGCTGCCAGCTGCAGTCATGAGGATCCTTTTCTTCCTCG
TCGCTGTTCTCTTCTT
>lcl|ECEO6ZX02JS6OT bases 30 to 95
CAAAGCTGCCTTGCTGCCAGCTGCAGTCATGAGGATCCTTTTCTTCCTCG
TCGCTGTTCTCTTCTT
>lcl|ECEO6ZX02JUZZC bases 30 to 95
CAAAGCTGCCTTGCTGCCAGCTGCAGTCATGAGGATCCTTTTCTTCCTCG
TCGCTGTTCTCTTCTT
>lcl|ECEO6ZX02JV986 bases 30 to 95
CAAAGCTGCCTTGCTGCCAGCTGCAGTCATGAGGATCCTTTTCTTCCTCG
TCGCTGTTCTCTTCTT
>lcl|ECEO6ZX02JWHTK bases 30 to 95
CAAAGCTGCCTTGCTGCCAGCTGCAGTCATGAGGATCCTTTTCTTCCTCG
TCGCTGTTCTCTTCTT
>lcl|ECEO6ZX02JWTZ3 bases 5 to 91
ACCACGGTCAGGTCCCGATGTCAACCAGAGGAGCAGAAGCAGGGCAACGA
AGGAGCAGGAGCCACGGCTCTGCCGGCATGCGAGGGT
>lcl|ECEO6ZX02JWXCC bases 30 to 95
CAAAGCTGCCTTGCTGCCAGCTGCAGTCATGAGGATCCTTTTCTTCCTCG
TCGCTGTTCTCTTCTT
>lcl|ECEO6ZX02JY4LD bases 30 to 95
CAAAGCTGCCCTGCTGCCAGCTGCAGTCATGAGGATCCTTTTCTTCCTCG
TCGCTGTTCTCTTCTT
>lcl|ECEO6ZX02JYFW1 bases 30 to 95
CAAAGCTGCCCTGCTGCCAGCTGCAGTCATGAGGATCCTTTTCTTCCTCG
TCGCTGTTCTCTTCTT
>lcl|ECGFHFI01D109Z bases 5 to 118
AGGATCCTCCTTGGAGCCAACAACCAAGGAACAATGTGAGCGAGAAAATG
GGTACTGTGGATTTTTGAAGTGCAGGTACCCCTTTGTCATCAAAGGAAGT
TGTTCCAGGTTCTT
>lcl|ECGFHFI01D9QHQ bases 5 to 104
CTCCACCTTCTCCTCGGTGCAGGTAAAGAACCCACATCCCAACTGTGGCC
ATGAGGATCCTTCACATGCTCCTGGTTGTCCTCTTCCTGATGCTCCAAGG

>lcl|ECGFHFI01DTPOR bases 14 to 103
TATTACTGGTTGGAACGTGTAGCAATGGAATATTCTTGCTGCAAAAGGGG
TGGAGAAGCTGTAAGTAGTCCCTTGGATTCTACCTTGGAA
>lcl|ECGFHFI01DV0WS bases 28 to 111
TATGTGGGAGTTTGTTCAGCCCTGAGTCACTGCTGCAAACCTATTTGGGG
TTGAAACCCTCAAATGGCCAAGCAGGACTTGCCC
>lcl|ECGFHFI01ENELI bases 5 to 101
ACAGCACAAAATCCTCCTCGTCGGACGCATTTGTCATGTTTTCCTGCTGC
AGCACTGTGGACCAGCAGGAGGAACAGGGGGAAGAGCAGGAATAGGA
>lcl|ECGFHFI02FU15M bases 5 to 100
TCCTCTACCTGCTCTTCCCCTTGTTCCTCCTGCTGGCCCACAGTGCTGCA
GGATCCTCCTTGGAGCCAACAACCAAGGAACAATGTGAGCGAGAAA
>lcl|ECGFHFI02IGLUZ bases 5 to 100
CGCCGCCCTTATTACTGGATTGGAACGTGTAGCAATGGATATTCTTGCTG
CAAAAGGGGGTGGTGAAGCTGAAGAGTCCCTGGATTCACCTTGGAA
>lcl|ECGFHFI02JXSA9 bases 25 to 120
TTGGAACGTGTAGCAATGGATATTCTTGCTGCAAAAGGGGGTGGAGAAGT
TGAAGAGTCCCTGGATTCACCTTGGAAATCCTTCCTGCTTCTACCG
>lcl|ECVHOCV02FYK2X bases 19 to 92
GTATTTAGTGGCTCTGAATTTGGACATGAAGATCTTTTCCTTTTTCTTTG
CTGTTCTCCTCTTAATGCTCCAGG
>lcl|EDK24VU01APOZS bases 5 to 103
CCTCCTCTTCCAGGCTACTTCAGGTGCGAAGCAAAACTCCTTTGATGAAG
AGGACTGGTGTGATGATAAAATTTATCCCAGCCACGATGTTCAGGCAGA
>lcl|EDK24VU01B3JFK bases 5 to 76
TTGTTCAGGATCCTTCTTGCGTCCAAATAACAAGAAACAATGTGAGCGAG
GAAAGGGATATTGCTCAATTTT
>lcl|EDK24VU02IL7YD bases 5 to 102
CTCCTCTTCCAGGCTACTTCAGGTGCGAAGCAAAACTCCTTTGATGAAGA
GGACTGGTGTGATGATAAAATTTATCCCAGCCACGATGTTCAGGCAGA
